# Supplementary material for: Genomic Insights on the Carbon-Negative Workhorse: Systematical Comparative Genomic Analysis on 56 Synechococcus Strains
Source: Bioengineering (Basel). 2023 Nov 18;10(11):1329. doi: 10.3390/bioengineering10111329 (PMC10669429; doi:10.3390/bioengineering10111329)
Supplement: Supplementary file 1 [file bioengineering-10-01329-s001.zip]

Archive with 1 entries (1 files):
- bioengineering-2667018-supplementary.pdf
